# Supplementary material for: LncRNACNVIntegrateR: a novel framework for correlating long non-coding RNAs with copy number variation abnormalities and disease progression
Source: PeerJ. 2025 Oct 16;13:e20131. doi: 10.7717/peerj.20131 (PMC12535741; doi:10.7717/peerj.20131)
Supplement: Supplemental Information 1 [file peerj-13-20131-s001.zip]

Archive with 2 entries (2 files):
- Data_download.R
- __MACOSX/._Data_download.R
